# Supplementary material for: Umbilical Hernia Probe-Induced Cocco Sign: Color Doppler During Pressure and Release in Standing Position
Source: Diagnostics (Basel). 2025 Nov 12;15(22):2863. doi: 10.3390/diagnostics15222863 (PMC12650979; doi:10.3390/diagnostics15222863)
Supplement: Supplementary file 1 [file diagnostics-15-02863-s001.zip]

Archive with 2 entries (2 files):
- Figure S1.png
- Video S1.wmv
